# Supplementary material for: The SOD1-mediated ALS phenotype shows a decoupling between age of symptom onset and disease duration
Source: Nat Commun. 2022 Nov 12;13:6901. doi: 10.1038/s41467-022-34620-y (PMC9653399; doi:10.1038/s41467-022-34620-y)
Supplement: Supplementary file 3 — Source data [file 41467_2022_34620_MOESM3_ESM.xlsx]

## Sheet: Read Me
Source data for The SOD1-mediated ALS phenotype shows a decoupling between age of symptom onset and disease duration
These data can be used to create figures 2-4 and and are the output of the Cox proportional hazards regression models
Figure 2a: age of onset for people with SOD1 variants. Column C indicates whether the age of onset was different to the comparator ALS population in the Cox PH regression analysis described in the main results.
Figure 2b and c: disease for people with SOD1 variants. Column C indicates whether the disease duration was different to the comparator ALS population in the Cox PH regression analysis described in the main results. The dataset can be filtered (A5V, A5T, G42D, G42S, D91A, G94A, G94C, G94D) to obtain the values used in figure 2c)
CoxPH Summary Stats: the output of the main regression analysis of the paper, the column 'significant' is deermined by the multiple correction cutoff points
Figure 3	Subset of Cox PH Summary stats used to generate figure 3
Figure 4	Subset of Cox PH Summary stats used to generate figure 3

## Sheet: Figure 2a
Corrected_AA_Change	age_onset	colour_age
A5T	21	Significant
A5T	25	Significant
A5T	32	Significant
A5T	40	Significant
A5T	40	Significant
A5T	40	Significant
A5T	41	Significant
A5T	41	Significant
A5T	44	Significant
A5T	45	Significant
A5T	45.68	Significant
A5T	47	Significant
A5T	48	Significant
A5T	49	Significant
A5T	50	Significant
A5T	54	Significant
A5T	59	Significant
A5T	60	Significant
A5V	17	Significant
A5V	18	Significant
A5V	20	Significant
A5V	21	Significant
A5V	22	Significant
A5V	22	Significant
A5V	23	Significant
A5V	23.08	Significant
A5V	24	Significant
A5V	24	Significant
A5V	24	Significant
A5V	25	Significant
A5V	25	Significant
A5V	25	Significant
A5V	25	Significant
A5V	26	Significant
A5V	26	Significant
A5V	28	Significant
A5V	28	Significant
A5V	28	Significant
A5V	29	Significant
A5V	29	Significant
A5V	29	Significant
A5V	30	Significant
A5V	30	Significant
A5V	30.7	Significant
A5V	31	Significant
A5V	31	Significant
A5V	31	Significant
A5V	32	Significant
A5V	32	Significant
A5V	32	Significant
A5V	32	Significant
A5V	32	Significant
A5V	32	Significant
A5V	32	Significant
A5V	33	Significant
A5V	33	Significant
A5V	33	Significant
A5V	34	Significant
A5V	34	Significant
A5V	34	Significant
A5V	34	Significant
A5V	34	Significant
A5V	35	Significant
A5V	36	Significant
A5V	36	Significant
A5V	36	Significant
A5V	36	Significant
A5V	37	Significant
A5V	37	Significant
A5V	37	Significant
A5V	37	Significant
A5V	38	Significant
A5V	38	Significant
A5V	38	Significant
A5V	38	Significant
A5V	38	Significant
A5V	39	Significant
A5V	39	Significant
A5V	39	Significant
A5V	39	Significant
A5V	39	Significant
A5V	39	Significant
A5V	39	Significant
A5V	40	Significant
A5V	40	Significant
A5V	40	Significant
A5V	40	Significant
A5V	40	Significant
A5V	40	Significant
A5V	40	Significant
A5V	41	Significant
A5V	41	Significant
A5V	41	Significant
A5V	41	Significant
A5V	41	Significant
A5V	41	Significant
A5V	41	Significant
A5V	41	Significant
A5V	41	Significant
A5V	41	Significant
A5V	41.61	Significant
A5V	42	Significant
A5V	42	Significant
A5V	42	Significant
A5V	42	Significant
A5V	42	Significant
A5V	42	Significant
A5V	42	Significant
A5V	42	Significant
A5V	42	Significant
A5V	42	Significant
A5V	43	Significant
A5V	43	Significant
A5V	43	Significant
A5V	43	Significant
A5V	43	Significant
A5V	43	Significant
A5V	44	Significant
A5V	44	Significant
A5V	44	Significant
A5V	44	Significant
A5V	44	Significant
A5V	44	Significant
A5V	44	Significant
A5V	45	Significant
A5V	45	Significant
A5V	45	Significant
A5V	45	Significant
A5V	45	Significant
A5V	45	Significant
A5V	45	Significant
A5V	45	Significant
A5V	45	Significant
A5V	46	Significant
A5V	46	Significant
A5V	46	Significant
A5V	46	Significant
A5V	46	Significant
A5V	46	Significant
A5V	46.1	Significant
A5V	47	Significant
A5V	47	Significant
A5V	47	Significant
A5V	47	Significant
A5V	47	Significant
A5V	47	Significant
A5V	47	Significant
A5V	47	Significant
A5V	48	Significant
A5V	48	Significant
A5V	48	Significant
A5V	48	Significant
A5V	48	Significant
A5V	48	Significant
A5V	49	Significant
A5V	49	Significant
A5V	49	Significant
A5V	49	Significant
A5V	49	Significant
A5V	49	Significant
A5V	49	Significant
A5V	49	Significant
A5V	49	Significant
A5V	49	Significant
A5V	49	Significant
A5V	49	Significant
A5V	49	Significant
A5V	49.92	Significant
A5V	50	Significant
A5V	50	Significant
A5V	50	Significant
A5V	50	Significant
A5V	50	Significant
A5V	50	Significant
A5V	50	Significant
A5V	50	Significant
A5V	50	Significant
A5V	50	Significant
A5V	50	Significant
A5V	50	Significant
A5V	50	Significant
A5V	51	Significant
A5V	51	Significant
A5V	51	Significant
A5V	51	Significant
A5V	51	Significant
A5V	51	Significant
A5V	51	Significant
A5V	51	Significant
A5V	51	Significant
A5V	52	Significant
A5V	52	Significant
A5V	52	Significant
A5V	52	Significant
A5V	52	Significant
A5V	52	Significant
A5V	52	Significant
A5V	52	Significant
A5V	52	Significant
A5V	52	Significant
A5V	52	Significant
A5V	52.25	Significant
A5V	52.7	Significant
A5V	53	Significant
A5V	53	Significant
A5V	53	Significant
A5V	53	Significant
A5V	53	Significant
A5V	53	Significant
A5V	53	Significant
A5V	53	Significant
A5V	53	Significant
A5V	53	Significant
A5V	53	Significant
A5V	53	Significant
A5V	53	Significant
A5V	53	Significant
A5V	54	Significant
A5V	54	Significant
A5V	54	Significant
A5V	54	Significant
A5V	54	Significant
A5V	54	Significant
A5V	54	Significant
A5V	54	Significant
A5V	54	Significant
A5V	54	Significant
A5V	54	Significant
A5V	55	Significant
A5V	55	Significant
A5V	55	Significant
A5V	55	Significant
A5V	55	Significant
A5V	55.5	Significant
A5V	56	Significant
A5V	56	Significant
A5V	56	Significant
A5V	56	Significant
A5V	56	Significant
A5V	56	Significant
A5V	56	Significant
A5V	56	Significant
A5V	56	Significant
A5V	56	Significant
A5V	56	Significant
A5V	56.67	Significant
A5V	57	Significant
A5V	57	Significant
A5V	57	Significant
A5V	57	Significant
A5V	57	Significant
A5V	57	Significant
A5V	58	Significant
A5V	58	Significant
A5V	58	Significant
A5V	58	Significant
A5V	58	Significant
A5V	58	Significant
A5V	58	Significant
A5V	58	Significant
A5V	59	Significant
A5V	59	Significant
A5V	60	Significant
A5V	60	Significant
A5V	60	Significant
A5V	60	Significant
A5V	61	Significant
A5V	61	Significant
A5V	61	Significant
A5V	61	Significant
A5V	61.5	Significant
A5V	62	Significant
A5V	62	Significant
A5V	62	Significant
A5V	62	Significant
A5V	62	Significant
A5V	62	Significant
A5V	63	Significant
A5V	63	Significant
A5V	63	Significant
A5V	63	Significant
A5V	64	Significant
A5V	64	Significant
A5V	64	Significant
A5V	64	Significant
A5V	65	Significant
A5V	65	Significant
A5V	65	Significant
A5V	65	Significant
A5V	66	Significant
A5V	66	Significant
A5V	67	Significant
A5V	68	Significant
A5V	68	Significant
A5V	68	Significant
A5V	68	Significant
A5V	68	Significant
A5V	68	Significant
A5V	69	Significant
A5V	69	Significant
A5V	69	Significant
A5V	69	Significant
A5V	69	Significant
A5V	70	Significant
A5V	70	Significant
A5V	70.67	Significant
A5V	71	Significant
A5V	72	Significant
A5V	72	Significant
A5V	73	Significant
A5V	76	Significant
A5V	77	Significant
A5V	79	Significant
A5V	79	Significant
A5V	82	Significant
A5V	82.74	Significant
C7F	32	Non-significant
C7F	41	Non-significant
C7F	43	Non-significant
C7F	47	Non-significant
C7F	50	Non-significant
C7F	53	Non-significant
C7F	55	Non-significant
C7F	59	Non-significant
C7F	59	Non-significant
C7F	59	Non-significant
C7S	34	Non-significant
C7S	39	Non-significant
C7S	42	Non-significant
C7S	42	Non-significant
C7S	45	Non-significant
C7S	50	Non-significant
C7S	56	Non-significant
C7S	58	Non-significant
C7S	59	Non-significant
C7S	66	Non-significant
C7S	66	Non-significant
C7S	66	Non-significant
D91A	29	Significant
D91A	29	Significant
D91A	31	Significant
D91A	32	Significant
D91A	32	Significant
D91A	33	Significant
D91A	33	Significant
D91A	34	Significant
D91A	34	Significant
D91A	35	Significant
D91A	35	Significant
D91A	36	Significant
D91A	37	Significant
D91A	39	Significant
D91A	39	Significant
D91A	40	Significant
D91A	41	Significant
D91A	42	Significant
D91A	42	Significant
D91A	43	Significant
D91A	44	Significant
D91A	44	Significant
D91A	44.2	Significant
D91A	45	Significant
D91A	45	Significant
D91A	46	Significant
D91A	46	Significant
D91A	46	Significant
D91A	46	Significant
D91A	46	Significant
D91A	47	Significant
D91A	47	Significant
D91A	48	Significant
D91A	48	Significant
D91A	49	Significant
D91A	49	Significant
D91A	49	Significant
D91A	49	Significant
D91A	49	Significant
D91A	50	Significant
D91A	50	Significant
D91A	51	Significant
D91A	51	Significant
D91A	52	Significant
D91A	53	Significant
D91A	53	Significant
D91A	54	Significant
D91A	54	Significant
D91A	55	Significant
D91A	55	Significant
D91A	55	Significant
D91A	55	Significant
D91A	56	Significant
D91A	56	Significant
D91A	58	Significant
D91A	59	Significant
D91A	59	Significant
D91A	59.5921	Significant
D91A	61	Significant
D91A	61.525	Significant
D91A	62	Significant
D91A	62	Significant
D91A	63	Significant
D91A	63	Significant
D91A	63	Significant
D91A	63	Significant
D91A	64	Significant
D91A	66	Significant
D91A	66	Significant
D91A	66	Significant
D91A	67	Significant
D91A	67.0116	Significant
D91A	68	Significant
D91A	70	Significant
D91A	73	Significant
D91A	75	Significant
D91A	78	Significant
D91A	78.9925	Significant
D91A	85.52	Significant
E101G	21	Significant
E101G	29	Significant
E101G	29	Significant
E101G	30	Significant
E101G	31	Significant
E101G	33	Significant
E101G	34	Significant
E101G	35	Significant
E101G	36.2384	Significant
E101G	37	Significant
E101G	38	Significant
E101G	38	Significant
E101G	38	Significant
E101G	38	Significant
E101G	39	Significant
E101G	40	Significant
E101G	42.6137	Significant
E101G	43	Significant
E101G	43	Significant
E101G	44	Significant
E101G	45	Significant
E101G	47	Significant
E101G	47	Significant
E101G	47	Significant
E101G	47.3288	Significant
E101G	48	Significant
E101G	48	Significant
E101G	49	Significant
E101G	49	Significant
E101G	49	Significant
E101G	49	Significant
E101G	50.4685	Significant
E101G	52	Significant
E101G	53	Significant
E101G	53	Significant
E101G	54	Significant
E101G	60.2247	Significant
E101G	62	Significant
E101G	63	Significant
E101G	64	Significant
E101G	69	Significant
E101G	72	Significant
E101K	27	Significant
E101K	28	Significant
E101K	29	Significant
E101K	33	Significant
E101K	33	Significant
E101K	34	Significant
E101K	34	Significant
E101K	35	Significant
E101K	35	Significant
E101K	35	Significant
E101K	36	Significant
E101K	36	Significant
E101K	36	Significant
E101K	37	Significant
E101K	38	Significant
E101K	38	Significant
E101K	39	Significant
E101K	40	Significant
E101K	41	Significant
E101K	45	Significant
E101K	46	Significant
E101K	48	Significant
E101K	49	Significant
E22G	38	Significant
E22G	40	Significant
E22G	40	Significant
E22G	40	Significant
E22G	42	Significant
E22G	43	Significant
E22G	44	Significant
E22G	44	Significant
E22G	44.8953	Significant
E22G	49.1499	Significant
E22G	50	Significant
E22G	50	Significant
E22G	50	Significant
E22G	50	Significant
E22G	56	Significant
E22G	58	Significant
E22G	58	Significant
E22G	60	Significant
E22G	60	Significant
E22G	69	Significant
E22G	71	Significant
F21C	37	Non-significant
F21C	41	Non-significant
F21C	45	Non-significant
F21C	46	Non-significant
F21C	48	Non-significant
F21C	49	Non-significant
F21C	49	Non-significant
F21C	49	Non-significant
F21C	59	Non-significant
F21C	77	Non-significant
G38R	22	Non-significant
G38R	28	Non-significant
G38R	30	Non-significant
G38R	30	Non-significant
G38R	31	Non-significant
G38R	36.961	Non-significant
G38R	41	Non-significant
G38R	43	Non-significant
G38R	46.5708	Non-significant
G38R	47	Non-significant
G42D	22	Significant
G42D	26	Significant
G42D	35	Significant
G42D	35	Significant
G42D	36	Significant
G42D	36	Significant
G42D	37	Significant
G42D	37	Significant
G42D	38	Significant
G42D	38	Significant
G42D	39	Significant
G42D	44	Significant
G42D	44	Significant
G42D	44	Significant
G42D	45	Significant
G42D	45	Significant
G42D	46	Significant
G42D	51	Significant
G42D	51	Significant
G42D	59	Significant
G42D	59	Significant
G42S	24	Significant
G42S	32	Significant
G42S	40	Significant
G42S	41	Significant
G42S	42	Significant
G42S	43	Significant
G42S	44	Significant
G42S	45	Significant
G42S	46	Significant
G42S	50	Significant
G42S	50	Significant
G42S	51	Significant
G42S	51	Significant
G42S	53	Significant
G42S	55	Significant
G42S	55	Significant
G42S	55	Significant
G42S	62	Significant
G42S	64	Significant
G42S	67	Significant
G42S	75	Significant
G86R	45	Non-significant
G86R	48	Non-significant
G86R	48	Non-significant
G86R	49	Non-significant
G86R	50	Non-significant
G86R	50	Non-significant
G86R	51	Non-significant
G86R	59	Non-significant
G86R	60	Non-significant
G86R	61	Non-significant
G86R	63	Non-significant
G86R	64	Non-significant
G86R	68	Non-significant
G86R	69	Non-significant
G86R	70	Non-significant
G86R	80	Non-significant
G86R	85	Non-significant
G94A	19	Non-significant
G94A	21	Non-significant
G94A	22	Non-significant
G94A	27	Non-significant
G94A	35	Non-significant
G94A	35	Non-significant
G94A	37	Non-significant
G94A	37	Non-significant
G94A	38	Non-significant
G94A	43	Non-significant
G94A	45	Non-significant
G94A	47	Non-significant
G94A	47	Non-significant
G94A	48	Non-significant
G94A	49	Non-significant
G94A	49	Non-significant
G94A	50	Non-significant
G94A	59	Non-significant
G94A	60	Non-significant
G94A	61	Non-significant
G94A	61	Non-significant
G94A	65	Non-significant
G94A	65	Non-significant
G94A	67	Non-significant
G94A	72	Non-significant
G94A	78	Non-significant
G94A	78	Non-significant
G94C	31	Non-significant
G94C	31.0171	Non-significant
G94C	34	Non-significant
G94C	34	Non-significant
G94C	35	Non-significant
G94C	37	Non-significant
G94C	37	Non-significant
G94C	38	Non-significant
G94C	39	Non-significant
G94C	41.5086	Non-significant
G94C	46	Non-significant
G94C	46	Non-significant
G94C	51	Non-significant
G94C	65.9795	Non-significant
G94D	17	Non-significant
G94D	31	Non-significant
G94D	33	Non-significant
G94D	36	Non-significant
G94D	45	Non-significant
G94D	49	Non-significant
G94D	51	Non-significant
G94D	51	Non-significant
G94D	55	Non-significant
G94D	56	Non-significant
G94D	57.95	Non-significant
G94D	60.02	Non-significant
G94D	63	Non-significant
G94D	67	Non-significant
G94D	74	Non-significant
H44R	31	Non-significant
H44R	39	Non-significant
H44R	39	Non-significant
H44R	42	Non-significant
H44R	44	Non-significant
H44R	44	Non-significant
H44R	46	Non-significant
H44R	47.5	Non-significant
H44R	51	Non-significant
H44R	55	Non-significant
H44R	56	Non-significant
H44R	61	Non-significant
H44R	63	Non-significant
H44R	64	Non-significant
H44R	70	Non-significant
H44R	76	Non-significant
H47R	24	Significant
H47R	30.0698	Significant
H47R	36	Significant
H47R	37	Significant
H47R	38	Significant
H47R	39	Significant
H47R	40	Significant
H47R	40	Significant
H47R	41	Significant
H47R	43	Significant
H47R	46	Significant
H47R	46	Significant
H47R	47	Significant
H47R	51	Significant
H47R	54	Significant
H47R	55	Significant
H47R	57	Significant
H47R	65	Significant
H47R	69	Significant
I114T	23	Significant
I114T	28	Significant
I114T	29.5014	Significant
I114T	30.1808	Significant
I114T	32	Significant
I114T	32	Significant
I114T	34	Significant
I114T	37	Significant
I114T	38	Significant
I114T	39	Significant
I114T	39	Significant
I114T	39	Significant
I114T	41.7041	Significant
I114T	42	Significant
I114T	42	Significant
I114T	42.2669	Significant
I114T	43	Significant
I114T	43	Significant
I114T	44	Significant
I114T	44	Significant
I114T	44.7753	Significant
I114T	45	Significant
I114T	45	Significant
I114T	46	Significant
I114T	46	Significant
I114T	46.64	Significant
I114T	47	Significant
I114T	47	Significant
I114T	47.5397	Significant
I114T	48	Significant
I114T	48	Significant
I114T	48	Significant
I114T	48	Significant
I114T	48	Significant
I114T	48.9781	Significant
I114T	49	Significant
I114T	49	Significant
I114T	49	Significant
I114T	49	Significant
I114T	50	Significant
I114T	50	Significant
I114T	50	Significant
I114T	50	Significant
I114T	50	Significant
I114T	50.0329	Significant
I114T	51	Significant
I114T	51	Significant
I114T	51	Significant
I114T	51	Significant
I114T	52	Significant
I114T	52	Significant
I114T	52	Significant
I114T	52	Significant
I114T	53	Significant
I114T	53	Significant
I114T	53	Significant
I114T	53	Significant
I114T	53	Significant
I114T	53	Significant
I114T	53.7041	Significant
I114T	54	Significant
I114T	54	Significant
I114T	54	Significant
I114T	54.4	Significant
I114T	55	Significant
I114T	55	Significant
I114T	56	Significant
I114T	56	Significant
I114T	56	Significant
I114T	57	Significant
I114T	57	Significant
I114T	57.4384	Significant
I114T	59	Significant
I114T	60	Significant
I114T	60	Significant
I114T	60	Significant
I114T	61	Significant
I114T	61	Significant
I114T	62	Significant
I114T	63	Significant
I114T	64	Significant
I114T	64	Significant
I114T	64	Significant
I114T	64	Significant
I114T	65	Significant
I114T	65	Significant
I114T	65	Significant
I114T	65.0384	Significant
I114T	65.811	Significant
I114T	66	Significant
I114T	66.3507	Significant
I114T	67.074	Significant
I114T	68	Significant
I114T	68	Significant
I114T	69	Significant
I114T	69.4274	Significant
I114T	70	Significant
I114T	70	Significant
I114T	70	Significant
I114T	71	Significant
I114T	71	Significant
I114T	71.5507	Significant
I114T	72.2849	Significant
I114T	74	Significant
I114T	76.0521	Significant
I114T	77	Significant
I114T	77	Significant
I114T	78	Significant
K4E	44	Non-significant
K4E	51	Non-significant
K4E	51	Non-significant
K4E	51	Non-significant
K4E	53	Non-significant
K4E	55	Non-significant
K4E	55	Non-significant
K4E	61	Non-significant
K4E	64	Non-significant
K4E	68	Non-significant
L107V	29	Significant
L107V	30	Significant
L107V	37	Significant
L107V	40	Significant
L107V	41	Significant
L107V	45	Significant
L107V	49	Significant
L107V	53	Significant
L107V	57	Significant
L107V	58	Significant
L107V	59	Significant
L107V	59	Significant
L107V	62	Significant
L107V	63	Significant
L145F	29	Significant
L145F	30	Significant
L145F	34	Significant
L145F	37	Significant
L145F	39	Significant
L145F	42	Significant
L145F	42	Significant
L145F	43	Significant
L145F	43	Significant
L145F	44	Significant
L145F	44	Significant
L145F	44.63	Significant
L145F	45	Significant
L145F	46	Significant
L145F	46	Significant
L145F	46	Significant
L145F	47	Significant
L145F	48	Significant
L145F	48	Significant
L145F	49	Significant
L145F	49	Significant
L145F	49	Significant
L145F	49	Significant
L145F	50	Significant
L145F	51	Significant
L145F	51	Significant
L145F	51	Significant
L145F	52	Significant
L145F	52	Significant
L145F	52	Significant
L145F	52	Significant
L145F	53	Significant
L145F	53	Significant
L145F	54	Significant
L145F	54	Significant
L145F	54	Significant
L145F	55	Significant
L145F	55	Significant
L145F	56	Significant
L145F	56	Significant
L145F	57	Significant
L145F	57	Significant
L145F	57	Significant
L145F	58	Significant
L145F	58	Significant
L145F	59	Significant
L145F	59	Significant
L145F	59	Significant
L145F	59	Significant
L145F	60	Significant
L145F	60	Significant
L145F	61	Significant
L145F	61	Significant
L145F	64	Significant
L145F	66	Significant
L145F	66	Significant
L145F	67	Significant
L145F	69	Significant
L145F	69	Significant
L145F	70	Significant
L145F	71	Significant
L145F	72	Significant
L85F	13	Significant
L85F	27.97	Significant
L85F	32	Significant
L85F	38	Significant
L85F	38	Significant
L85F	43	Significant
L85F	45	Significant
L85F	45	Significant
L85F	45	Significant
L85F	51	Significant
L85F	54	Significant
L85F	61	Significant
N20S	28.14	Non-significant
N20S	32	Non-significant
N20S	41	Non-significant
N20S	42	Non-significant
N20S	45	Non-significant
N20S	53.2129	Non-significant
N20S	57.04	Non-significant
N20S	69	Non-significant
N20S	77.7	Non-significant
N20S	81	Non-significant
N20S	85	Non-significant
N66S	34	Non-significant
N66S	35	Non-significant
N66S	38	Non-significant
N66S	40	Non-significant
N66S	41	Non-significant
N66S	42.0096	Non-significant
N66S	44	Non-significant
N66S	44	Non-significant
N66S	57	Non-significant
N66S	69	Non-significant
N66S	72.9172	Non-significant
N87S	13	Significant
N87S	13	Significant
N87S	28	Significant
N87S	34	Significant
N87S	34	Significant
N87S	34	Significant
N87S	42	Significant
N87S	43	Significant
N87S	48	Significant
N87S	51	Significant
N87S	52	Significant
N87S	54	Significant
N87S	55	Significant
N87S	59	Significant
Q23L	30	Significant
Q23L	39	Significant
Q23L	46.8528	Significant
Q23L	47	Significant
Q23L	48	Significant
Q23L	51	Significant
Q23L	54	Significant
Q23L	56	Significant
Q23L	56	Significant
Q23L	58.2	Significant
Q23L	59	Significant
Q23L	68	Significant
V149G	25.1315	Significant
V149G	25.5068	Significant
V149G	29	Significant
V149G	31	Significant
V149G	33.2932	Significant
V149G	35.2932	Significant
V149G	35.9918	Significant
V149G	39	Significant
V149G	39	Significant
V149G	39	Significant
V149G	40.3726	Significant
V149G	41	Significant
V149G	41.7041	Significant
V149G	41.9425	Significant
V149G	42.9918	Significant
V149G	43	Significant
V149G	43.5123	Significant
V149G	43.9178	Significant
V149G	44.1014	Significant
V149G	45.4822	Significant
V149G	45.5507	Significant
V149G	46	Significant
V149G	46	Significant
V149G	46.4384	Significant
V149G	47.5452	Significant
V149G	47.9753	Significant
V149G	49	Significant
V149G	49	Significant
V149G	50.1479	Significant
V149G	51.1918	Significant
V149G	52.7342	Significant
V149G	53	Significant
V149G	54	Significant
V149G	57	Significant
V149G	57.6274	Significant
V149G	72.0493	Significant
V15M	24	Non-significant
V15M	42	Non-significant
V15M	44	Non-significant
V15M	47	Non-significant
V15M	49	Non-significant
V15M	53	Non-significant
V15M	54	Non-significant
V15M	55	Non-significant
V15M	60	Non-significant
V15M	60	Non-significant
V15M	62	Non-significant
V15M	70	Non-significant

## Sheet: Figure 2b and c
Corrected_AA_Change	disease_duration	colour_surv
A5T	8	Significant
A5T	8	Significant
A5T	8	Significant
A5T	8.64066	Significant
A5T	10	Significant
A5T	11	Significant
A5T	12	Significant
A5T	16	Significant
A5T	20	Significant
A5T	21	Significant
A5T	21	Significant
A5T	24	Significant
A5T	24	Significant
A5T	39.96	Significant
A5V	1	Significant
A5V	1	Significant
A5V	3	Significant
A5V	3	Significant
A5V	3	Significant
A5V	4	Significant
A5V	4	Significant
A5V	4	Significant
A5V	4	Significant
A5V	4	Significant
A5V	4	Significant
A5V	4	Significant
A5V	4	Significant
A5V	5	Significant
A5V	5	Significant
A5V	5	Significant
A5V	5	Significant
A5V	5	Significant
A5V	6	Significant
A5V	6	Significant
A5V	6	Significant
A5V	6	Significant
A5V	6	Significant
A5V	6	Significant
A5V	6	Significant
A5V	6	Significant
A5V	6	Significant
A5V	6	Significant
A5V	6	Significant
A5V	6	Significant
A5V	6	Significant
A5V	7	Significant
A5V	7	Significant
A5V	7	Significant
A5V	7	Significant
A5V	7	Significant
A5V	7	Significant
A5V	7	Significant
A5V	7	Significant
A5V	7	Significant
A5V	7.2	Significant
A5V	8	Significant
A5V	8	Significant
A5V	8	Significant
A5V	8	Significant
A5V	8	Significant
A5V	8	Significant
A5V	8	Significant
A5V	8	Significant
A5V	8	Significant
A5V	8	Significant
A5V	8	Significant
A5V	8	Significant
A5V	8	Significant
A5V	8	Significant
A5V	9	Significant
A5V	9	Significant
A5V	9	Significant
A5V	9	Significant
A5V	9	Significant
A5V	9	Significant
A5V	9	Significant
A5V	9	Significant
A5V	9	Significant
A5V	9	Significant
A5V	9	Significant
A5V	9	Significant
A5V	9.6	Significant
A5V	10	Significant
A5V	10	Significant
A5V	10	Significant
A5V	10	Significant
A5V	10	Significant
A5V	10	Significant
A5V	10	Significant
A5V	10	Significant
A5V	10	Significant
A5V	10	Significant
A5V	10	Significant
A5V	10	Significant
A5V	10	Significant
A5V	10	Significant
A5V	10	Significant
A5V	10	Significant
A5V	10	Significant
A5V	10	Significant
A5V	10	Significant
A5V	11	Significant
A5V	11	Significant
A5V	11	Significant
A5V	11	Significant
A5V	11	Significant
A5V	11	Significant
A5V	11	Significant
A5V	11	Significant
A5V	11	Significant
A5V	11	Significant
A5V	11	Significant
A5V	11	Significant
A5V	11	Significant
A5V	11	Significant
A5V	11	Significant
A5V	11	Significant
A5V	12	Significant
A5V	12	Significant
A5V	12	Significant
A5V	12	Significant
A5V	12	Significant
A5V	12	Significant
A5V	12	Significant
A5V	12	Significant
A5V	12	Significant
A5V	12	Significant
A5V	12	Significant
A5V	12	Significant
A5V	12	Significant
A5V	12	Significant
A5V	12	Significant
A5V	12	Significant
A5V	12	Significant
A5V	12	Significant
A5V	12	Significant
A5V	12	Significant
A5V	12	Significant
A5V	12	Significant
A5V	12	Significant
A5V	12	Significant
A5V	12	Significant
A5V	12	Significant
A5V	12	Significant
A5V	12	Significant
A5V	13	Significant
A5V	13	Significant
A5V	13	Significant
A5V	13	Significant
A5V	13	Significant
A5V	13	Significant
A5V	13	Significant
A5V	13	Significant
A5V	13	Significant
A5V	13	Significant
A5V	13	Significant
A5V	13	Significant
A5V	13	Significant
A5V	13	Significant
A5V	13	Significant
A5V	13	Significant
A5V	14	Significant
A5V	14	Significant
A5V	14	Significant
A5V	14	Significant
A5V	14	Significant
A5V	14	Significant
A5V	14	Significant
A5V	14	Significant
A5V	14	Significant
A5V	14	Significant
A5V	14	Significant
A5V	14	Significant
A5V	14	Significant
A5V	14	Significant
A5V	14	Significant
A5V	14	Significant
A5V	14	Significant
A5V	14	Significant
A5V	14	Significant
A5V	14	Significant
A5V	14	Significant
A5V	14	Significant
A5V	14.04	Significant
A5V	14.06	Significant
A5V	15	Significant
A5V	15	Significant
A5V	15	Significant
A5V	15	Significant
A5V	15	Significant
A5V	15	Significant
A5V	15	Significant
A5V	15	Significant
A5V	15	Significant
A5V	15	Significant
A5V	15	Significant
A5V	15	Significant
A5V	15	Significant
A5V	15	Significant
A5V	15	Significant
A5V	15	Significant
A5V	15	Significant
A5V	16	Significant
A5V	16	Significant
A5V	16	Significant
A5V	16	Significant
A5V	16	Significant
A5V	16	Significant
A5V	16	Significant
A5V	16	Significant
A5V	16	Significant
A5V	17	Significant
A5V	17	Significant
A5V	17	Significant
A5V	17	Significant
A5V	17	Significant
A5V	17	Significant
A5V	17	Significant
A5V	17	Significant
A5V	17	Significant
A5V	18	Significant
A5V	18	Significant
A5V	18	Significant
A5V	18	Significant
A5V	19	Significant
A5V	19	Significant
A5V	19	Significant
A5V	19	Significant
A5V	19	Significant
A5V	19	Significant
A5V	19	Significant
A5V	20	Significant
A5V	21	Significant
A5V	21	Significant
A5V	21	Significant
A5V	21	Significant
A5V	21	Significant
A5V	22	Significant
A5V	22	Significant
A5V	22	Significant
A5V	22	Significant
A5V	22	Significant
A5V	23	Significant
A5V	23	Significant
A5V	23	Significant
A5V	24	Significant
A5V	24	Significant
A5V	24	Significant
A5V	24	Significant
A5V	24	Significant
A5V	25	Significant
A5V	25	Significant
A5V	25.2	Significant
A5V	26	Significant
A5V	26	Significant
A5V	26	Significant
A5V	29	Significant
A5V	29	Significant
A5V	29	Significant
A5V	31	Significant
A5V	36	Significant
A5V	39	Significant
A5V	41	Significant
A5V	42	Significant
A5V	43	Significant
A5V	48	Significant
A5V	51	Significant
A5V	61	Significant
A5V	63	Significant
A5V	71	Significant
A5V	88	Significant
A5V	90	Significant
A5V	91	Significant
A5V	104	Significant
C7F	12	Non-significant
C7F	12	Non-significant
C7F	12	Non-significant
C7F	13	Non-significant
C7F	14	Non-significant
C7F	24	Non-significant
C7F	43	Non-significant
C7S	12	Non-significant
C7S	36	Non-significant
C7S	36	Non-significant
C7S	45	Non-significant
C7S	48	Non-significant
C7S	48	Non-significant
C7S	54	Non-significant
C7S	88	Non-significant
C7S	132	Non-significant
C7S	180	Non-significant
D91A	9.95483	Significant
D91A	11	Significant
D91A	12	Significant
D91A	18.24	Significant
D91A	22.24	Significant
D91A	24	Significant
D91A	24	Significant
D91A	24	Significant
D91A	24.7721	Significant
D91A	25	Significant
D91A	28.8	Significant
D91A	36	Significant
D91A	41.56	Significant
D91A	45	Significant
D91A	46	Significant
D91A	48	Significant
D91A	48	Significant
D91A	49	Significant
D91A	60	Significant
D91A	60	Significant
D91A	60	Significant
D91A	60	Significant
D91A	69	Significant
D91A	70	Significant
D91A	72	Significant
D91A	77	Significant
D91A	79.9	Significant
D91A	80	Significant
D91A	81	Significant
D91A	86	Significant
D91A	86.4	Significant
D91A	88	Significant
D91A	91.76	Significant
D91A	96	Significant
D91A	105	Significant
D91A	105	Significant
D91A	108	Significant
D91A	108	Significant
D91A	120	Significant
D91A	129	Significant
D91A	130	Significant
D91A	131	Significant
D91A	132	Significant
D91A	140.81	Significant
D91A	141	Significant
D91A	144	Significant
D91A	146	Significant
D91A	158.686	Significant
D91A	162	Significant
D91A	164.9	Significant
D91A	168.02	Significant
D91A	183.24	Significant
D91A	192	Significant
D91A	213.6	Significant
D91A	216	Significant
D91A	220	Significant
D91A	240	Significant
D91A	252	Significant
D91A	260	Significant
D91A	288	Significant
D91A	349	Significant
E101G	6	Non-significant
E101G	8	Non-significant
E101G	10	Non-significant
E101G	12	Non-significant
E101G	14	Non-significant
E101G	21	Non-significant
E101G	27	Non-significant
E101G	38	Non-significant
E101G	39	Non-significant
E101G	41	Non-significant
E101G	42	Non-significant
E101G	42.2834	Non-significant
E101G	45	Non-significant
E101G	46.0274	Non-significant
E101G	54	Non-significant
E101G	70	Non-significant
E101G	72	Non-significant
E101G	82	Non-significant
E101G	84	Non-significant
E101G	85	Non-significant
E101G	88	Non-significant
E101G	89	Non-significant
E101G	89	Non-significant
E101G	94	Non-significant
E101G	100	Non-significant
E101G	111	Non-significant
E101G	111	Non-significant
E101G	115.792	Non-significant
E101G	123	Non-significant
E101G	142	Non-significant
E101G	163	Non-significant
E101G	206	Non-significant
E101K	11	Non-significant
E101K	36	Non-significant
E101K	48	Non-significant
E101K	49	Non-significant
E101K	51	Non-significant
E101K	85	Non-significant
E101K	89	Non-significant
E101K	109	Non-significant
E101K	109	Non-significant
E101K	116	Non-significant
E101K	156	Non-significant
E101K	174	Non-significant
E101K	174	Non-significant
E101K	178	Non-significant
E101K	203	Non-significant
E101K	204.06	Non-significant
E101K	239	Non-significant
E101K	252	Non-significant
E101K	263	Non-significant
E101K	286	Non-significant
E22G	12	Non-significant
E22G	24	Non-significant
E22G	36	Non-significant
E22G	48	Non-significant
E22G	60	Non-significant
E22G	73	Non-significant
E22G	120	Non-significant
E22G	120	Non-significant
E22G	156	Non-significant
E22G	168	Non-significant
E22G	192	Non-significant
E22G	240	Non-significant
E22G	240	Non-significant
E22G	252	Non-significant
E22G	348	Non-significant
E22G	349.86	Non-significant
E22G	464.99	Non-significant
F21C	8	Non-significant
F21C	12	Non-significant
F21C	22	Non-significant
F21C	23	Non-significant
F21C	23	Non-significant
F21C	24	Non-significant
F21C	24	Non-significant
F21C	25	Non-significant
G38R	41	Non-significant
G38R	94	Non-significant
G38R	144	Non-significant
G38R	228	Non-significant
G38R	239	Non-significant
G38R	348	Non-significant
G42D	8.4	Non-significant
G42D	15.6	Non-significant
G42D	32	Non-significant
G42D	60	Non-significant
G42D	69	Non-significant
G42D	69	Non-significant
G42D	83	Non-significant
G42D	120	Non-significant
G42D	124	Non-significant
G42D	192	Non-significant
G42D	205	Non-significant
G42D	205	Non-significant
G42D	235	Non-significant
G42D	242	Non-significant
G42D	312	Non-significant
G42D	420	Non-significant
G42D	504	Non-significant
G42S	5	Significant
G42S	6.01232	Significant
G42S	10	Significant
G42S	11	Significant
G42S	11	Significant
G42S	12.0246	Significant
G42S	13.0103	Significant
G42S	15	Significant
G42S	15.0472	Significant
G42S	16	Significant
G42S	16	Significant
G42S	20	Significant
G42S	37	Significant
G42S	38.4	Significant
G86R	16	Non-significant
G86R	18	Non-significant
G86R	20	Non-significant
G86R	21	Non-significant
G86R	21	Non-significant
G86R	24	Non-significant
G86R	26	Non-significant
G86R	28	Non-significant
G86R	30	Non-significant
G86R	36	Non-significant
G86R	36	Non-significant
G86R	39	Non-significant
G86R	45	Non-significant
G86R	45	Non-significant
G86R	49	Non-significant
G86R	107	Non-significant
G86R	132	Non-significant
G94A	7	Significant
G94A	12	Significant
G94A	12	Significant
G94A	13	Significant
G94A	13	Significant
G94A	15	Significant
G94A	16	Significant
G94A	16	Significant
G94A	16	Significant
G94A	19	Significant
G94A	20	Significant
G94A	21	Significant
G94A	22	Significant
G94A	22	Significant
G94A	24	Significant
G94A	24	Significant
G94A	26	Significant
G94A	27	Significant
G94A	29	Significant
G94A	32	Significant
G94A	44	Significant
G94A	46	Significant
G94A	53	Significant
G94A	68	Significant
G94A	74	Significant
G94A	172	Significant
G94C	19.8768	Non-significant
G94C	27	Non-significant
G94C	37.49	Non-significant
G94C	42.8419	Non-significant
G94C	49.18	Non-significant
G94C	79.3101	Non-significant
G94C	176.89	Non-significant
G94C	235.4	Non-significant
G94C	241.87	Non-significant
G94D	9	Non-significant
G94D	21.6	Non-significant
G94D	22.68	Non-significant
G94D	25	Non-significant
G94D	26	Non-significant
G94D	27.04	Non-significant
G94D	31	Non-significant
G94D	45	Non-significant
G94D	46	Non-significant
G94D	51	Non-significant
G94D	53	Non-significant
G94D	74.88	Non-significant
G94D	87	Non-significant
G94D	94	Non-significant
H44R	4	Non-significant
H44R	7	Non-significant
H44R	8	Non-significant
H44R	8	Non-significant
H44R	9.6	Non-significant
H44R	13	Non-significant
H44R	19	Non-significant
H44R	21	Non-significant
H44R	29	Non-significant
H44R	34.99	Non-significant
H44R	44	Non-significant
H44R	45.93	Non-significant
H44R	60	Non-significant
H44R	76	Non-significant
H44R	88	Non-significant
H47R	14	Significant
H47R	65	Significant
H47R	76	Significant
H47R	81	Significant
H47R	84.17	Significant
H47R	92	Significant
H47R	108	Significant
H47R	108	Significant
H47R	120	Significant
H47R	155	Significant
H47R	165.91	Significant
H47R	170	Significant
H47R	229	Significant
H47R	246.9	Significant
H47R	264.016	Significant
H47R	276	Significant
H47R	277	Significant
H47R	564.008	Significant
I114T	7	Non-significant
I114T	9	Non-significant
I114T	9	Non-significant
I114T	9	Non-significant
I114T	11	Non-significant
I114T	11	Non-significant
I114T	12	Non-significant
I114T	12	Non-significant
I114T	12	Non-significant
I114T	12	Non-significant
I114T	13	Non-significant
I114T	14	Non-significant
I114T	14	Non-significant
I114T	14	Non-significant
I114T	14	Non-significant
I114T	15	Non-significant
I114T	17	Non-significant
I114T	18.2341	Non-significant
I114T	19	Non-significant
I114T	19	Non-significant
I114T	20	Non-significant
I114T	20	Non-significant
I114T	22	Non-significant
I114T	23	Non-significant
I114T	24	Non-significant
I114T	24	Non-significant
I114T	26	Non-significant
I114T	26	Non-significant
I114T	26	Non-significant
I114T	28	Non-significant
I114T	28.537	Non-significant
I114T	28.9644	Non-significant
I114T	29	Non-significant
I114T	29	Non-significant
I114T	30	Non-significant
I114T	32	Non-significant
I114T	34	Non-significant
I114T	36	Non-significant
I114T	36	Non-significant
I114T	37	Non-significant
I114T	38	Non-significant
I114T	38.4	Non-significant
I114T	38.4	Non-significant
I114T	43.1014	Non-significant
I114T	44	Non-significant
I114T	45	Non-significant
I114T	50	Non-significant
I114T	55	Non-significant
I114T	56.3836	Non-significant
I114T	62	Non-significant
I114T	62.4559	Non-significant
I114T	67.2	Non-significant
I114T	70.9151	Non-significant
I114T	71	Non-significant
I114T	72	Non-significant
I114T	72	Non-significant
I114T	80	Non-significant
I114T	83	Non-significant
I114T	83	Non-significant
I114T	84	Non-significant
I114T	87	Non-significant
I114T	93	Non-significant
I114T	97	Non-significant
I114T	98.4	Non-significant
I114T	101	Non-significant
I114T	108	Non-significant
I114T	108	Non-significant
I114T	116	Non-significant
I114T	118.06	Non-significant
I114T	130	Non-significant
I114T	139	Non-significant
I114T	140	Non-significant
I114T	144.986	Non-significant
I114T	145	Non-significant
I114T	153	Non-significant
I114T	153	Non-significant
I114T	156	Non-significant
I114T	156.32	Non-significant
I114T	159	Non-significant
I114T	177.14	Non-significant
I114T	220	Non-significant
I114T	232	Non-significant
I114T	255	Non-significant
I114T	258	Non-significant
I114T	350	Non-significant
I114T	360	Non-significant
K4E	6	Non-significant
K4E	19	Non-significant
K4E	36	Non-significant
K4E	48	Non-significant
K4E	72	Non-significant
K4E	78	Non-significant
K4E	84	Non-significant
K4E	96	Non-significant
K4E	108	Non-significant
K4E	133	Non-significant
K4E	156	Non-significant
L107V	8	Significant
L107V	10.4148	Significant
L107V	13	Significant
L107V	14	Significant
L107V	14	Significant
L107V	15	Significant
L107V	21	Significant
L107V	21	Significant
L107V	24	Significant
L107V	32	Significant
L107V	41	Significant
L107V	42	Significant
L107V	47	Significant
L145F	21	Significant
L145F	21	Significant
L145F	26	Significant
L145F	27	Significant
L145F	33	Significant
L145F	33	Significant
L145F	36	Significant
L145F	42.4148	Significant
L145F	43.1704	Significant
L145F	45	Significant
L145F	47.1786	Significant
L145F	48	Significant
L145F	48	Significant
L145F	48	Significant
L145F	57	Significant
L145F	57	Significant
L145F	57	Significant
L145F	59.3347	Significant
L145F	60	Significant
L145F	69.0924	Significant
L145F	72	Significant
L145F	72	Significant
L145F	74	Significant
L145F	81	Significant
L145F	81	Significant
L145F	81	Significant
L145F	81	Significant
L145F	81.4784	Significant
L145F	82	Significant
L145F	84	Significant
L145F	84	Significant
L145F	93	Significant
L145F	93	Significant
L145F	96.6242	Significant
L145F	104	Significant
L145F	105	Significant
L145F	109	Significant
L145F	109	Significant
L145F	117	Significant
L145F	117	Significant
L145F	129	Significant
L145F	139.93	Significant
L145F	140.32	Significant
L145F	141	Significant
L145F	156	Significant
L145F	156	Significant
L145F	156	Significant
L145F	184	Significant
L85F	12	Non-significant
L85F	23	Non-significant
L85F	24.84	Non-significant
L85F	30	Non-significant
L85F	37.59	Non-significant
L85F	39	Non-significant
L85F	40	Non-significant
L85F	44	Non-significant
L85F	59.04	Non-significant
L85F	72.05	Non-significant
N20S	13.01	Non-significant
N20S	13.2	Non-significant
N20S	14.4	Non-significant
N20S	19.08	Non-significant
N20S	26.51	Non-significant
N20S	27.7618	Non-significant
N20S	34.1355	Non-significant
N20S	37.08	Non-significant
N20S	133.08	Non-significant
N20S	210.83	Non-significant
N66S	28	Non-significant
N66S	59	Non-significant
N66S	120	Non-significant
N66S	146.694	Non-significant
N87S	3	Non-significant
N87S	14.4	Non-significant
N87S	32	Non-significant
N87S	36	Non-significant
N87S	36	Non-significant
N87S	48	Non-significant
N87S	48	Non-significant
N87S	48	Non-significant
N87S	53	Non-significant
N87S	66	Non-significant
N87S	84	Non-significant
N87S	92.55	Non-significant
N87S	132	Non-significant
Q23L	15	Non-significant
Q23L	22	Non-significant
Q23L	24	Non-significant
Q23L	26	Non-significant
Q23L	39	Non-significant
Q23L	47	Non-significant
Q23L	60	Non-significant
Q23L	65	Non-significant
Q23L	69	Non-significant
Q23L	72	Non-significant
Q23L	105	Non-significant
V149G	4	Significant
V149G	6	Significant
V149G	7.82466	Significant
V149G	8	Significant
V149G	9	Significant
V149G	9.53425	Significant
V149G	10.5863	Significant
V149G	11	Significant
V149G	12	Significant
V149G	12.8548	Significant
V149G	17	Significant
V149G	18	Significant
V149G	18	Significant
V149G	18.2466	Significant
V149G	20.5151	Significant
V149G	25	Significant
V149G	26.1699	Significant
V149G	27.0575	Significant
V149G	31.0685	Significant
V149G	39.0575	Significant
V149G	61	Significant
V149G	66	Significant
V149G	66.937	Significant
V149G	141.173	Significant
V149G	144.986	Significant
V15M	8	Non-significant
V15M	12	Non-significant
V15M	12	Non-significant
V15M	15	Non-significant
V15M	16	Non-significant
V15M	23	Non-significant
V15M	38	Non-significant
V15M	41	Non-significant
V15M	48	Non-significant
V15M	49	Non-significant
V15M	50	Non-significant
V15M	146	Non-significant

## Sheet: Cox PH Summary Stats
Corrected_AA_Change	Outcome	codon	Number of people	Mean outcome	Median outcome	Hazard ratio	SE	Statistic	p-value	Lower 95% CI	Upper 95% CI	HR_tidy	p_tidy	significant	Cohen's D	SE (Cohen's D)	Pseudo R2 Royston's D
STRENGTH	Disease duration		9010	44.8329	33
A146T	Disease duration	146	4	45.04	42	1.59321	0.500434	0.930698	0.35201	0.597453	4.24858	1.6 (0.6, 4.2)	3.5x10^-01	NA	0.597958	0.0183137	0.0786463
A5S	Disease duration	5	3	62	36	1.43196	0.578074	0.621102	0.534532	0.461182	4.44619	1.4 (0.5, 4.4)	5.3x10^-01	NA	0.597678	0.0183168	0.0785786
A5T	Disease duration	5	14	16.5429	14	7.53945	0.278348	7.25763	3.94e-13	4.36927	13.0098	7.5 (4.4, 13)	3.9x10^-13	Significant	0.605287	0.0184017	0.0804302
A5V	Disease duration	5	205	15.6317	13	8.726	0.0747289	28.9889	9.09e-185	7.53713	10.1024	8.7 (7.5, 10.1)	9.1x10^-185	Significant	0.690071	0.0190394	0.102079
A90V	Disease duration	90	4	107	104	0.54375	0.500301	-1.2178	0.223301	0.203959	1.44963	0.5 (0.2, 1.4)	2.2x10^-01	NA	0.598568	0.0183061	0.0787943
A96T	Disease duration	96	3	141	110	0.173468	1.0002	-1.75141	0.0798747	0.0244258	1.23194	0.2 (0, 1.2)	8.0x10^-02	NA	0.599608	0.0183068	0.0790467
C112Y	Disease duration	112	3	61.2	40	1.46e-05	213.932	-0.0520473	0.958491	1.16e-187	1.84e+177	0 (0, 1.84E+177)	9.6x10^-01	NA	0.599432	0.0183219	0.0790041
C7G	Disease duration	7	3	5.57769	3	64.6242	0.580308	7.1834	6.8e-13	20.7222	201.537	64.6 (20.7, 201.5)	6.8x10^-13	Significant	0.60102	0.0183632	0.0793898
C7S	Disease duration	7	6	82.6667	68	0.562829	0.500474	-1.14847	0.250774	0.211044	1.501	0.6 (0.2, 1.5)	2.5x10^-01	NA	0.599269	0.0183118	0.0789643
C7W	Disease duration	7	3	29.3333	24	1.30097	0.707403	0.371941	0.709937	0.325181	5.20488	1.3 (0.3, 5.2)	7.1x10^-01	NA	0.597583	0.0183141	0.0785555
D102G	Disease duration	102	3	20.8785	21	6.66844	0.578069	3.28228	0.00102971	2.14769	20.7051	6.7 (2.1, 20.7)	1.0x10^-03	NA	0.599299	0.0183317	0.0789716
D102N	Disease duration	102	5	25.7881	24	4.33023	0.447963	3.27174	0.00106887	1.79971	10.4188	4.3 (1.8, 10.4)	1.1x10^-03	NA	0.599215	0.0183286	0.0789514
D110Y	Disease duration	110	3	76.04	72	0.204452	1.00021	-1.58708	0.112494	0.0287878	1.45203	0.2 (0, 1.5)	1.1x10^-01	NA	0.599093	0.0183144	0.0789218
D125G	Disease duration	125	3	16.9667	9	4.00551	0.577723	2.40196	0.0163074	1.29092	12.4284	4 (1.3, 12.4)	1.6x10^-02	NA	0.597803	0.0183043	0.0786088
D12Y	Disease duration	12	3	130.4	120	0.199618	1.00023	-1.61097	0.107186	0.0281061	1.41775	0.2 (0, 1.4)	1.1x10^-01	NA	0.599604	0.0183057	0.0790458
D77Y	Disease duration	77	3	42.6667	45	0.749336	0.707297	-0.407986	0.683284	0.187337	2.99729	0.7 (0.2, 3)	6.8x10^-01	NA	0.59772	0.0183186	0.0785887
D91A	Disease duration	91	49	101.43	81	0.468399	0.180489	-4.20211	2.64e-05	0.32884	0.667189	0.5 (0.3, 0.7)	2.6x10^-05	Significant	0.611626	0.018221	0.0819848
D91V	Disease duration	91	8	148.5	126	0.341682	0.447736	-2.39846	0.0164642	0.142072	0.821741	0.3 (0.1, 0.8)	1.6x10^-02	NA	0.601308	0.0182861	0.0794599
E101G	Disease duration	101	29	75.5208	82	0.822613	0.205152	-0.95183	0.341183	0.550262	1.22976	0.8 (0.6, 1.2)	3.4x10^-01	NA	0.600667	0.0182886	0.0793041
E101K	Disease duration	101	14	168.79	176	0.401807	0.354941	-2.56883	0.0102043	0.200397	0.805645	0.4 (0.2, 0.8)	1.0x10^-02	NA	0.604801	0.018261	0.0803114
E122G	Disease duration	122	4	115.248	110	0.298611	0.577624	-2.09239	0.036404	0.0962568	0.926362	0.3 (0.1, 0.9)	3.6x10^-02	NA	0.598956	0.0183045	0.0788884
E22G	Disease duration	22	11	147.09	120	0.276946	0.447897	-2.86658	0.00414929	0.115118	0.666262	0.3 (0.1, 0.7)	4.1x10^-03	NA	0.602996	0.0182906	0.0798709
E41G	Disease duration	41	5	102	120	0.310085	0.707435	-1.65515	0.0978945	0.0775015	1.24065	0.3 (0.1, 1.2)	9.8x10^-02	NA	0.60018	0.0183065	0.0791855
E50K	Disease duration	50	7	81.1429	70	0.627753	0.408581	-1.13957	0.254464	0.281841	1.39822	0.6 (0.3, 1.4)	2.5x10^-01	NA	0.598451	0.0183033	0.078766
F21C	Disease duration	21	8	20.125	23	5.71085	0.354323	4.91746	8.77e-07	2.85168	11.4367	5.7 (2.9, 11.4)	8.8x10^-07	Significant	0.601716	0.0183548	0.0795591
G142A	Disease duration	142	4	33.6	39	9.18e-06	246.83	-0.0469911	0.96252	7.25e-216	1.16e+205	0 (0, 1.16E+205)	9.6x10^-01	NA	0.599509	0.0183319	0.0790226
G148D	Disease duration	148	3	13.8267	10	11.6395	0.578067	4.24589	2.18e-05	3.74873	36.14	11.6 (3.7, 36.1)	2.2x10^-05	Significant	0.600401	0.0183515	0.0792395
G17A	Disease duration	17	4	100.25	84	0.696703	0.57838	-0.624842	0.532075	0.224248	2.16454	0.7 (0.2, 2.2)	5.3x10^-01	NA	0.598721	0.0183062	0.0788315
G38R	Disease duration	38	5	200	228	0.673606	0.448738	-0.880492	0.378593	0.279537	1.6232	0.7 (0.3, 1.6)	3.8x10^-01	NA	0.599492	0.0182892	0.0790186
G42D	Disease duration	42	14	148.571	104	0.400918	0.334766	-2.73026	0.00632839	0.208018	0.772696	0.4 (0.2, 0.8)	6.3x10^-03	NA	0.603322	0.0182835	0.0799504
G42S	Disease duration	42	13	16.9611	15	6.47727	0.30242	6.17783	6.5e-10	3.58073	11.7169	6.5 (3.6, 11.7)	6.5x10^-10	Significant	0.60331	0.0183868	0.0799474
G86R	Disease duration	86	16	41.8125	33	1.23363	0.258637	0.811791	0.416912	0.743073	2.04803	1.2 (0.7, 2)	4.2x10^-01	NA	0.59679	0.0182946	0.0783637
G86S	Disease duration	86	3	30.3333	18	2.97757	0.708284	1.54049	0.12344	0.742966	11.9331	3 (0.7, 11.9)	1.2x10^-01	NA	0.597881	0.018315	0.0786277
G94A	Disease duration	94	25	32.88	22	2.85569	0.205167	5.11444	3.15e-07	1.91017	4.26923	2.9 (1.9, 4.3)	3.2x10^-07	Significant	0.601098	0.0183406	0.0794089
G94C	Disease duration	94	7	70.157	43	1.08821	0.448079	0.188668	0.850353	0.452177	2.61891	1.1 (0.5, 2.6)	8.5x10^-01	NA	0.598691	0.0183093	0.0788241
G94D	Disease duration	94	13	45.2462	45	1.08503	0.334024	0.244317	0.806985	0.563793	2.08816	1.1 (0.6, 2.1)	8.1x10^-01	NA	0.598755	0.0183073	0.0788398
H121Q	Disease duration	121	3	35.4	28	1.98011	0.577849	1.18224	0.237112	0.638005	6.14549	2 (0.6, 6.1)	2.4x10^-01	NA	0.59805	0.0183154	0.0786687
H44R	Disease duration	44	13	32.1223	21	1.63234	0.333869	1.46769	0.142189	0.84844	3.14052	1.6 (0.8, 3.1)	1.4x10^-01	NA	0.599182	0.0183243	0.0789434
H47R	Disease duration	47	14	165.371	114	0.202073	0.447836	-3.57078	0.000355919	0.0840059	0.48608	0.2 (0.1, 0.5)	3.6x10^-04	Significant	0.606033	0.0182712	0.0806124
H49R	Disease duration	49	4	54	51	0.493381	0.707285	-0.998853	0.317866	0.12335	1.97344	0.5 (0.1, 2)	3.2x10^-01	NA	0.598628	0.0183177	0.078809
I105F	Disease duration	105	3	112	132	0.64771	0.577716	-0.751774	0.452187	0.208751	2.00971	0.6 (0.2, 2)	4.5x10^-01	NA	0.598253	0.0183119	0.078718
I114T	Disease duration	114	66	77.5054	48	0.728401	0.138411	-2.28958	0.0220455	0.555335	0.955402	0.7 (0.6, 1)	2.2x10^-02	NA	0.605534	0.0182593	0.0804905
I150T	Disease duration	150	3	96.0133	98	0.29253	1.00036	-1.22874	0.21917	0.0411775	2.07818	0.3 (0, 2.1)	2.2x10^-01	NA	0.599282	0.0183113	0.0789675
K4E	Disease duration	4	10	83	81	0.661324	0.316601	-1.30609	0.191521	0.355568	1.23	0.7 (0.4, 1.2)	1.9x10^-01	NA	0.598598	0.0183061	0.0788017
L107F	Disease duration	107	3	11.6333	10	13.4407	0.708005	3.66987	0.000242673	3.35557	53.8366	13.4 (3.4, 53.8)	2.4x10^-04	Significant	0.599961	0.0183574	0.0791324
L107V	Disease duration	107	11	24.6364	21	3.05003	0.316792	3.52013	0.000431328	1.63927	5.6749	3.1 (1.6, 5.7)	4.3x10^-04	Significant	0.596766	0.0182802	0.0783577
L118V	Disease duration	118	8	147	69	1.17e-06	266.135	-0.0513339	0.959059	3.4e-233	3.99e+220	0 (0, 3.99E+220)	9.6x10^-01	NA	0.603587	0.0183033	0.0800152
L127S	Disease duration	127	8	82.5	72	0.641285	0.378274	-1.1745	0.240197	0.305537	1.34598	0.6 (0.3, 1.3)	2.4x10^-01	NA	0.598668	0.0183026	0.0788186
L145F	Disease duration	145	40	84.8653	81	0.367351	0.218853	-4.57586	4.74e-06	0.239218	0.564116	0.4 (0.2, 0.6)	4.7x10^-06	Significant	0.610244	0.0182681	0.0816449
L39V	Disease duration	39	4	19.66	24	6.14152	0.500966	3.62314	0.000291046	2.30066	16.3945	6.1 (2.3, 16.4)	2.9x10^-04	Significant	0.599715	0.0183354	0.0790728
L85F	Disease duration	85	8	43.085	40	1.35826	0.378479	0.809038	0.418493	0.646876	2.85197	1.4 (0.6, 2.9)	4.2x10^-01	NA	0.597589	0.0183105	0.0785571
N20S	Disease duration	20	9	57.3419	28	1.04282	0.408886	0.10254	0.918328	0.467913	2.32409	1 (0.5, 2.3)	9.2x10^-01	NA	0.598612	0.0183072	0.078805
N66S	Disease duration	66	4	88.4235	90	2.64e-06	246.828	-0.0520402	0.958497	2.09e-216	3.33e+204	0 (0, 3.33E+204)	9.6x10^-01	NA	0.600434	0.0183151	0.0792475
N87S	Disease duration	87	11	52.6318	48	0.758437	0.408736	-0.676463	0.498747	0.340411	1.6898	0.8 (0.3, 1.7)	5.0x10^-01	NA	0.598566	0.0183253	0.0787939
Q23L	Disease duration	23	11	49.4545	47	0.96999	0.353983	-0.0860756	0.931406	0.484682	1.94123	1 (0.5, 1.9)	9.3x10^-01	NA	0.598967	0.0183113	0.0788912
V119L	Disease duration	119	4	38.5	20	1.94904	0.57806	1.15445	0.248317	0.627735	6.05155	1.9 (0.6, 6.1)	2.5x10^-01	NA	0.59815	0.0183155	0.0786929
V149G	Disease duration	149	23	30.911	18	2.97236	0.224883	4.84411	1.27e-06	1.91285	4.61873	3 (1.9, 4.6)	1.3x10^-06	Significant	0.601373	0.0183477	0.0794758
V15M	Disease duration	15	11	37.0909	23	1.47622	0.354061	1.10004	0.271313	0.737518	2.9548	1.5 (0.7, 3)	2.7x10^-01	NA	0.599167	0.0183252	0.0789396
V88M	Disease duration	88	3	117.667	104	0.71818	0.70802	-0.46755	0.640106	0.179294	2.87674	0.7 (0.2, 2.9)	6.4x10^-01	NA	0.598446	0.0183074	0.0787646
G17A	Age of onset	17	5	31	29	45.8344	0.450044	8.49925	1.91e-17	18.972	110.731	45.8 (19, 110.7)	1.9x10^-17	Significant	0.290137	0.0173337	0.0197004
G86S	Age of onset	86	3	33.6	37	31.4306	0.579513	5.94944	2.69e-09	10.0941	97.8666	31.4 (10.1, 97.9)	2.7x10^-09	Significant	0.288754	0.0173231	0.0195167
A5S	Age of onset	5	3	34	38	20.3999	0.578569	5.21205	1.87e-07	6.56371	63.4025	20.4 (6.6, 63.4)	1.9x10^-07	Significant	0.288702	0.0173221	0.0195098
E101K	Age of onset	101	15	36	36	20.962	0.260892	11.6627	1.98e-31	12.5708	34.9546	21 (12.6, 35)	2.0x10^-31	Significant	0.296073	0.0173728	0.0204982
A146G	Age of onset	146	3	36.6667	42	16.5905	0.578463	4.85567	1.2e-06	5.33912	51.5522	16.6 (5.3, 51.6)	1.2x10^-06	Significant	0.28867	0.0173214	0.0195056
L145S	Age of onset	145	5	37.2	36	13.3189	0.44806	5.77866	7.53e-09	5.53452	32.0523	13.3 (5.5, 32.1)	7.5x10^-09	Significant	0.289873	0.0173285	0.0196653
C112Y	Age of onset	112	4	37.7	37	7.412	0.500395	4.00304	6.25e-05	2.77971	19.7639	7.4 (2.8, 19.8)	6.3x10^-05	Significant	0.288986	0.0173188	0.0195475
G38R	Age of onset	38	8	37.8165	39	14.7411	0.354926	7.58084	3.43e-14	7.35217	29.5558	14.7 (7.4, 29.6)	3.4x10^-14	Significant	0.291738	0.017341	0.0199142
G94V	Age of onset	94	3	39.6667	39	14.6442	0.578632	4.6386	3.51e-06	4.71121	45.5194	14.6 (4.7, 45.5)	3.5x10^-06	Significant	0.288652	0.017321	0.0195032
N87S	Age of onset	87	14	40	43	6.54622	0.267964	7.01173	2.35e-12	3.87168	11.0683	6.5 (3.9, 11.1)	2.4x10^-12	Significant	0.294025	0.0173404	0.0202213
V88M	Age of onset	88	3	40	38	5.89229	0.577671	3.07034	0.00213818	1.89919	18.281	5.9 (1.9, 18.3)	2.1x10^-03	NA	0.288269	0.0173125	0.0194526
L85F	Age of onset	85	11	40.1791	43	7.34226	0.30207	6.59995	4.11e-11	4.06169	13.2725	7.3 (4.1, 13.3)	4.1x10^-11	Significant	0.292648	0.0173357	0.0200361
I150T	Age of onset	150	5	40.876	43	12.29	0.448424	5.59468	2.21e-08	5.10332	29.5973	12.3 (5.1, 29.6)	2.2x10^-08	Significant	0.289842	0.0173278	0.0196613
G94C	Age of onset	94	8	41.1881	38	5.73539	0.354066	4.93314	8.09e-07	2.86538	11.4801	5.7 (2.9, 11.5)	8.1x10^-07	Significant	0.290878	0.0173255	0.0197992
A5T	Age of onset	5	16	43.0425	43	6.37899	0.250715	7.3909	1.46e-13	3.9025	10.427	6.4 (3.9, 10.4)	1.5x10^-13	Significant	0.294903	0.0173437	0.0203397
L39V	Age of onset	39	5	44.088	43	6.68358	0.447773	4.24245	2.21e-05	2.77885	16.0751	6.7 (2.8, 16.1)	2.2x10^-05	Significant	0.289415	0.0173192	0.0196044
G42D	Age of onset	42	15	44.3333	44	6.38387	0.258978	7.15805	8.18e-13	3.84275	10.6054	6.4 (3.8, 10.6)	8.2x10^-13	Significant	0.294523	0.0173438	0.0202884
V149G	Age of onset	149	32	44.5318	44	7.64517	0.183842	11.0643	1.87e-28	5.33213	10.9616	7.6 (5.3, 11)	1.9x10^-28	Significant	0.302566	0.0173888	0.0213876
G142E	Age of onset	142	3	45	43	7.86608	0.577999	3.56845	0.000359097	2.53376	24.4203	7.9 (2.5, 24.4)	3.6x10^-04	Significant	0.288435	0.0173165	0.0194745
D125G	Age of onset	125	3	45.3333	52	1.81298	0.577556	1.03015	0.30294	0.584488	5.62353	1.8 (0.6, 5.6)	3.0x10^-01	NA	0.286987	0.0172859	0.0192833
D12Y	Age of onset	12	3	45.52	40	5.78509	0.577784	3.03796	0.00238187	1.86423	17.9523	5.8 (1.9, 18)	2.4x10^-03	NA	0.288296	0.0173139	0.0194561
E101G	Age of onset	101	40	45.5718	47	3.87854	0.158845	8.53323	1.42e-17	2.84092	5.29514	3.9 (2.8, 5.3)	1.4x10^-17	Significant	0.302859	0.0173482	0.0214281
D102N	Age of onset	102	5	46	44	6.49635	0.447771	4.17901	2.93e-05	2.70101	15.6248	6.5 (2.7, 15.6)	2.9x10^-05	Significant	0.289392	0.0173189	0.0196014
V119L	Age of onset	119	4	46	45	3.48308	0.500316	2.49426	0.0126221	1.30645	9.2861	3.5 (1.3, 9.3)	1.3x10^-02	NA	0.288261	0.0173045	0.0194515
H47R	Age of onset	47	15	46.4047	46	3.40121	0.258607	4.73356	2.21e-06	2.04883	5.64624	3.4 (2, 5.6)	2.2x10^-06	Significant	0.292444	0.0173043	0.0200087
L107F	Age of onset	107	4	46.5	44	6.20586	0.500495	3.64737	0.000264933	2.32691	16.551	6.2 (2.3, 16.6)	2.6x10^-04	Significant	0.288847	0.0173159	0.019529
A90V	Age of onset	90	7	47.2857	59	1.55776	0.378204	1.17199	0.241201	0.742291	3.26911	1.6 (0.7, 3.3)	2.4x10^-01	NA	0.286989	0.0172577	0.0192834
N66S	Age of onset	66	10	47.4917	43	2.43326	0.31675	2.80737	0.00499481	1.30789	4.52696	2.4 (1.3, 4.5)	5.0x10^-03	NA	0.289441	0.0172858	0.0196079
I105F	Age of onset	105	4	47.5	47	5.43269	0.500476	3.38165	0.00072052	2.03708	14.4884	5.4 (2, 14.5)	7.2x10^-04	NA	0.288767	0.0173142	0.0195185
A146T	Age of onset	146	5	47.6	48	6.42145	0.447925	4.15169	3.3e-05	2.66906	15.4492	6.4 (2.7, 15.4)	3.3x10^-05	Significant	0.289415	0.0173191	0.0196045
G142A	Age of onset	142	5	47.6	50	5.76744	0.447829	3.91272	9.13e-05	2.39767	13.8732	5.8 (2.4, 13.9)	9.1x10^-05	Significant	0.289333	0.0173174	0.0195936
D91V	Age of onset	91	8	47.625	48	3.34826	0.354012	3.41356	0.000641199	1.67295	6.70122	3.3 (1.7, 6.7)	6.4x10^-04	Significant	0.289803	0.0173047	0.019656
D102G	Age of onset	102	3	47.7367	49	6.11158	0.577918	3.13225	0.0017347	1.96892	18.9705	6.1 (2, 19)	1.7x10^-03	NA	0.288308	0.0173138	0.0194577
L107V	Age of onset	107	12	47.9167	49	3.36932	0.289161	4.20081	2.66e-05	1.91164	5.93849	3.4 (1.9, 5.9)	2.7x10^-05	Significant	0.291328	0.0173053	0.0198593
L118V	Age of onset	118	9	48	50	3.22127	0.333715	3.50531	0.000456075	1.67482	6.19562	3.2 (1.7, 6.2)	4.6x10^-04	Significant	0.289883	0.0172988	0.0196667
A5V	Age of onset	5	239	48.3533	49	2.97968	0.0669231	16.3145	7.78e-60	2.61339	3.39731	3 (2.6, 3.4)	7.8x10^-60	Significant	0.352173	0.0173481	0.0287575
E41G	Age of onset	41	6	48.5	40	1.22596	0.408532	0.498679	0.618005	0.550471	2.73036	1.2 (0.6, 2.7)	6.2x10^-01	NA	0.285324	0.0172243	0.0190646
G94A	Age of onset	94	26	48.7308	48	1.78174	0.196434	2.94037	0.00327817	1.21238	2.61848	1.8 (1.2, 2.6)	3.3x10^-03	NA	0.290112	0.0172061	0.0196971
All SOD1	Age of onset	160	1122	49	49	2.44	0.032	27.9	1.72e-171	2.29	2.6	2.4 (2.3, 2.6)	1.7x10^-171	Significant	0.456972	0.0160528	0.0474856
G42S	Age of onset	42	19	49.1053	50	2.82893	0.229867	4.52393	6.07e-06	1.80285	4.439	2.8 (1.8, 4.4)	6.1x10^-06	Significant	0.292986	0.0172931	0.0200814
C7F	Age of onset	7	8	49.5	52	3.70016	0.354177	3.69413	0.000220642	1.84818	7.40792	3.7 (1.8, 7.4)	2.2x10^-04	Significant	0.290081	0.0173103	0.019693
C7G	Age of onset	7	5	49.6	53	5.1265	0.447931	3.64883	0.000263441	2.13079	12.3339	5.1 (2.1, 12.3)	2.6x10^-04	Significant	0.289122	0.0173131	0.0195656
G94D	Age of onset	94	15	49.7313	51	2.23802	0.258692	3.1141	0.00184504	1.34793	3.71589	2.2 (1.3, 3.7)	1.8x10^-03	NA	0.290141	0.0172644	0.0197009
E22G	Age of onset	22	16	49.7528	50	3.28624	0.25048	4.74986	2.04e-06	2.01136	5.36919	3.3 (2, 5.4)	2.0x10^-06	Significant	0.292696	0.0173022	0.0200426
F21C	Age of onset	21	10	50	49	2.28135	0.316659	2.60459	0.00919849	1.22645	4.24358	2.3 (1.2, 4.2)	9.2x10^-03	NA	0.289273	0.0172825	0.0195855
D91A	Age of onset	91	69	50.389	49	2.35089	0.120973	7.06596	1.6e-12	1.85464	2.97992	2.4 (1.9, 3)	1.6x10^-12	Significant	0.3013	0.0172036	0.0212128
Q23L	Age of onset	23	12	51.0877	53	2.93104	0.301918	3.56176	0.000368377	1.62192	5.29682	2.9 (1.6, 5.3)	3.7x10^-04	Significant	0.290778	0.0172943	0.0197859
P67S	Age of onset	67	3	51.1	47	3.53864	0.577713	2.18749	0.0287065	1.14048	10.9796	3.5 (1.1, 11)	2.9x10^-02	NA	0.287894	0.0173056	0.019403
V15M	Age of onset	15	11	51.4545	53	2.15505	0.316536	2.42569	0.0152795	1.15884	4.00769	2.2 (1.2, 4)	1.5x10^-02	NA	0.289676	0.0172813	0.0196392
C7S	Age of onset	7	10	51.5	53	2.71913	0.316567	3.15988	0.00157837	1.46207	5.057	2.7 (1.5, 5.1)	1.6x10^-03	NA	0.289622	0.0172873	0.019632
H44R	Age of onset	44	14	52.0357	49	2.05386	0.26749	2.69066	0.0071311	1.21586	3.46944	2.1 (1.2, 3.5)	7.1x10^-03	NA	0.288726	0.0172462	0.0195131
E50K	Age of onset	50	8	52.625	50	2.48101	0.378187	2.40269	0.0162748	1.18227	5.20646	2.5 (1.2, 5.2)	1.6x10^-02	NA	0.288307	0.0172772	0.0194575
A96T	Age of onset	96	3	52.6667	45	1.74128	0.577535	0.960323	0.336893	0.561397	5.4009	1.7 (0.6, 5.4)	3.4x10^-01	NA	0.286805	0.017281	0.0192592
V32A	Age of onset	32	3	52.6667	49	2.58269	0.577611	1.64269	0.100448	0.832549	8.01191	2.6 (0.8, 8)	1.0x10^-01	NA	0.287567	0.0172994	0.0193597
L145F	Age of onset	145	60	52.9105	53	2.31217	0.129926	6.45126	1.11e-10	1.79237	2.98273	2.3 (1.8, 3)	1.1x10^-10	Significant	0.301812	0.0172402	0.0212834
N20S	Age of onset	20	10	53.0093	49	0.954307	0.316602	-0.147724	0.882561	0.513093	1.77493	1 (0.5, 1.8)	8.8x10^-01	NA	0.285657	0.0172947	0.0191083
I114T	Age of onset	114	81	53.6465	53	1.73368	0.113969	4.82804	1.38e-06	1.38662	2.1676	1.7 (1.4, 2.2)	1.4x10^-06	Significant	0.297353	0.0170957	0.020672
D77Y	Age of onset	77	4	54	56	1.13138	0.500182	0.246783	0.805076	0.424475	3.01553	1.1 (0.4, 3)	8.1x10^-01	NA	0.285676	0.0172516	0.0191109
L127S	Age of onset	127	9	54.1111	52	1.05934	0.333645	0.172781	0.862823	0.550855	2.03721	1.1 (0.6, 2)	8.6x10^-01	NA	0.284097	0.0171921	0.0189041
H49R	Age of onset	49	4	54.5	55	1.95057	0.500175	1.33578	0.181621	0.731834	5.19891	2 (0.7, 5.2)	1.8x10^-01	NA	0.287128	0.0172796	0.0193018
K4E	Age of onset	4	10	55.3	54	2.07914	0.316578	2.31209	0.0207729	1.11793	3.86684	2.1 (1.1, 3.9)	2.1x10^-02	NA	0.288844	0.0172705	0.0195287
D110Y	Age of onset	110	4	55.7975	57	2.80217	0.50047	2.05886	0.039508	1.05074	7.47302	2.8 (1.1, 7.5)	4.0x10^-02	NA	0.287821	0.0172951	0.0193933
H121Q	Age of onset	121	3	56	60	1.80536	0.577682	1.02264	0.30648	0.581888	5.60128	1.8 (0.6, 5.6)	3.1x10^-01	NA	0.286846	0.0172839	0.0192646
C147R	Age of onset	147	3	56.3333	58	2.7847	0.57769	1.77282	0.0762583	0.897529	8.63991	2.8 (0.9, 8.6)	7.6x10^-02	NA	0.287369	0.017295	0.0193336
T138A	Age of onset	138	4	57.25	54	1.24773	0.500185	0.442491	0.658134	0.468126	3.32567	1.2 (0.5, 3.3)	6.6x10^-01	NA	0.285929	0.0172551	0.0191441
G148D	Age of onset	148	3	57.3333	56	1.13025	0.57752	0.212004	0.832104	0.364408	3.50557	1.1 (0.4, 3.5)	8.3x10^-01	NA	0.28584	0.0172621	0.0191323
G86R	Age of onset	86	16	60.625	61	0.895486	0.250377	-0.44089	0.659293	0.548198	1.46278	0.9 (0.5, 1.5)	6.6x10^-01	NA	0.28656	0.0172886	0.019227
STRENGTH	Age of onset		10214	61.2008	62
N140H	Age of onset	140	3	62.1052	60	1.19568	0.577562	0.30943	0.756994	0.385473	3.70883	1.2 (0.4, 3.7)	7.6x10^-01	NA	0.286143	0.0172695	0.0191722
E122G	Age of onset	122	5	64	65	0.957949	0.447408	-0.0960208	0.923504	0.398573	2.30238	1 (0.4, 2.3)	9.2x10^-01	NA	0.286559	0.0173009	0.0192268
C7W	Age of onset	7	3	65	68	0.766985	0.577496	-0.459376	0.645964	0.247298	2.37877	0.8 (0.2, 2.4)	6.5x10^-01	NA	0.286527	0.0173043	0.0192226
S135N	Age of onset	135	3	66.49	63	0.791237	0.57751	-0.40546	0.685139	0.255111	2.45405	0.8 (0.3, 2.5)	6.9x10^-01	NA	0.286655	0.0173035	0.0192395
A141G	Age of onset	141	3	72.3333	72	0.4867	0.577555	-1.24682	0.212464	0.156908	1.50965	0.5 (0.2, 1.5)	2.1x10^-01	NA	0.286794	0.0172927	0.0192578
All SOD1	Disease duration	160	883	58	27	1.32	0.0408	6.85	7.32e-12	1.22	1.43	1.3 (1.2, 1.4)	7.3x10^-12	Significant	0.665955	0.0172418	0.0957401

## Sheet: Figure 3
Corrected_AA_Change	n	median age of onset	Hazard ration and confidence interval	p-value
L85F	11	43	7.3 (4.1, 13.3)	4.1x10^-11
L107V	12	49	3.4 (1.9, 5.9)	2.7x10^-05
Q23L	12	53	2.9 (1.6, 5.3)	3.7x10^-04
N87S	14	43	6.5 (3.9, 11.1)	2.4x10^-12
E101K	15	36	21 (12.6, 35)	2.0x10^-31
G42D	15	44	6.4 (3.8, 10.6)	8.2x10^-13
H47R	15	46	3.4 (2, 5.6)	2.2x10^-06
A5T	16	43	6.4 (3.9, 10.4)	1.5x10^-13
E22G	16	50	3.3 (2, 5.4)	2.0x10^-06
G42S	19	50	2.8 (1.8, 4.4)	6.1x10^-06
V149G	32	44	7.6 (5.3, 11)	1.9x10^-28
E101G	40	47	3.9 (2.8, 5.3)	1.4x10^-17
L145F	60	53	2.3 (1.8, 3)	1.1x10^-10
D91A	69	49	2.4 (1.9, 3)	1.6x10^-12
I114T	81	53	1.7 (1.4, 2.2)	1.4x10^-06
A5V	239	49	3 (2.6, 3.4)	7.8x10^-60
All SOD1	1122	49	2.4 (2.3, 2.6)	1.7x10^-171

## Sheet: Figure 4
Corrected_AA_Change	n	median disease duration	Hazard ratio and confident interval	p-value
L107V	11	21	3.1 (1.6, 5.7)	4.3x10^-04
G42S	13	15	6.5 (3.6, 11.7)	6.5x10^-10
A5T	14	14	7.5 (4.4, 13)	3.9x10^-13
H47R	14	114	0.2 (0.1, 0.5)	3.6x10^-04
V149G	23	18	3 (1.9, 4.6)	1.3x10^-06
G94A	25	22	2.9 (1.9, 4.3)	3.2x10^-07
L145F	40	81	0.4 (0.2, 0.6)	4.7x10^-06
D91A	49	81	0.5 (0.3, 0.7)	2.6x10^-05
A5V	205	13	8.7 (7.5, 10.1)	9.1x10^-185
All SOD1	883	27	1.3 (1.2, 1.4)	7.3x10^-12
